# Supplementary material for: Characteristics and Outcomes of Adult Patients in the PETHEMA Registry with Relapsed or Refractory FLT3-ITD Mutation-Positive Acute Myeloid Leukemia
Source: Cancers (Basel). 2022 Jun 6;14(11):2817. doi: 10.3390/cancers14112817 (PMC9179309; doi:10.3390/cancers14112817)
Supplement: Supplementary file 1 [file cancers-14-02817-s001.zip]

Archive with 2 entries (1 files):
- cancers-1672120-supplementary/
- cancers-1672120-supplementary/Martínez-Cuadrón et al_revised suppl materials_26May22 (clean).pdf
